# Supplementary material for: Orexins, Psychosis, and Antipsychotics: A Systematic Review of Studies of Orexin Levels and the Effects of Dual Orexin Receptor Antagonists (DORAs)
Source: Brain Sci. 2026 Mar 27;16(4):361. doi: 10.3390/brainsci16040361 (PMC13115374; doi:10.3390/brainsci16040361)
Supplement: Supplementary file 1 [file brainsci-16-00361-s001.zip]

Archive with 1 entries (1 files):
- brainsci-4164832-supplementary.pdf
